# Supplementary material for: From root to shoot: quantifying nematode tolerance in Arabidopsis thaliana by high-throughput phenotyping of plant development
Source: J Exp Bot. 2023 Jul 11;74(18):5487–99. doi: 10.1093/jxb/erad266 (PMC10540735; doi:10.1093/jxb/erad266)
Supplement: erad266_suppl_Supplementary_Protocol_S1 [file erad266_suppl_supplementary_protocol_s1.txt]

macro "geen gepruts" {
    //////////////////////////////////////////////////////////
    /// Startup //////////////////////////////////////////////
    //////////////////////////////////////////////////////////
        
	//set directory
	dir = getDirectory("Choose a Directory ");
	//Generates a list of the files in that directory
  	list = getFileList(dir);

	//Start the loop through main folder
	for (i=0; i<list.length; i++){
		path = dir + list[i];
		print (path);
		images = getFileList(dir + list[i]);
		Results = dir + list[i] + "Results/";
		
		if (File.exists(Results)) {
		    File.delete(Results);   
		}
		
		File.makeDirectory(Results);

		if (!File.exists(Results)) {
		    exit("Unable to create directory");    
		} 
		
 		print("");
		print(Results);

		//tray dimensions
		trayfile = dir + list[i] + "trayfile.txt";
		
    		//In case you forget; write a trayfile
    		if (!File.exists(trayfile)) {
    		    k = 0;
    		    inputPath = dir + list[i] + images[k];
    		    while(!endsWith(inputPath,".png")) {
    		        k = k+1;
    		        inputPath = dir + list[i] + images[k];
    		    }
    		    open(inputPath);
                selectWindow(images[k]);
    		    
                // setTool("rectangle");
                //Dialog.create("Geengepruts macro");
                makeRectangle(6, 45, 442, 554);
                selectionString = "Define the tray position and press OK.";
                waitForUser(selectionString);
    		    saveAs("XY Coordinates", dir + list[i] + "trayfile.txt");
    		    selectWindow(images[k]); close();
    		}
		    //Load the file
		    if (File.exists(trayfile)) {
		        selectionString = File.openAsString(trayfile); 
		    }

        //loop over images
        //here the fun starts: measurements
        for(j=0; j<images.length; j++){
            //open image [j]
            inputPath = dir + list[i] + images[j]; 
            if (endsWith(inputPath,".png")) {
                open(inputPath);	 
                //apply selection; make mask
                run("XY Coordinates... ", "open=trayfile");
                run("Duplicate...", "title=tray.png");
                selectWindow(images[j]); close();

                selectWindow("tray.png");
                run("Duplicate...", "title=mask.png");
                run("Invert");

                //////////////////////////////////////////////////////////
                // Color Thresholder 2.0.0-rc-8/1.49c
                // Autogenerated macro, single images only!
                    setBatchMode(true);
                    min=newArray(3);
                    max=newArray(3);
                    filter=newArray(3);
                    a=getTitle();
                    run("HSB Stack");
                    run("Convert Stack to Images");
                    selectWindow("Hue");
                    rename("0");
                    selectWindow("Saturation");
                    rename("1");
                    selectWindow("Brightness");
                    rename("2");
                    min[0]=178;
                    max[0]=255;
                    filter[0]="pass";
                    min[1]=35;
                    max[1]=255;
                    filter[1]="pass";
                    min[2]=80;
                    max[2]=255;
                    filter[2]="pass";
                    for (l=0;l<3;l++){
                        selectWindow(""+l);
                        setThreshold(min[l], max[l]);
                        run("Convert to Mask");
                        if (filter[l]=="stop")  run("Invert");
                    }
                    imageCalculator("AND create", "0","1");
                    imageCalculator("AND create", "Result of 0","2");
                    for (l=0;l<3;l++){
                        selectWindow(""+l);
                        close();
                    }
                    selectWindow("Result of 0");
                    close();
                    selectWindow("Result of Result of 0");
                    rename(a);
                // Colour Thresholding-------------
                //////////////////////////////////////////////////////////
                        
                run("Remove Outliers...", "radius=2 threshold=60 which=Bright");
                run("Remove Outliers...", "radius=4 threshold=50 which=Dark");
                setBatchMode(false);

                setOption("BlackBackground", true);
                run("Make Binary");
                run("Create Selection");
                run("Add to Manager");
                roiManager("Show All with labels");
                selectWindow("tray.png");
                roiManager("Select", 0);
                run("Clear Outside");
                setOption("BlackBackground", true);
                setBackgroundColor(0, 0, 0);
                
                selectWindow("tray.png");
                roiManager("Show All with labels");
                
                setBatchMode(true);
                    
                    
                //////////////////////////////////////////////////////////
                ///Here, the real analysis starts

                    x = 0;
                    y = 0;
                    width0 = getWidth();
                    height0 = getHeight();
                    width = getWidth()/8;
                    height = getHeight()/10;
                    spacing = 0;
                    numRow = 10;
                    numCol = 8;
                    
                    for(iii = 0; iii < numRow; iii++) {
                        for(jjj = 0; jjj < numCol; jjj++) {
                            xOffset = jjj * (width + spacing);
                            //print(xOffset);
                            yOffset = iii * (height + spacing);
                            //print(yOffset);
                            makeRectangle(x + xOffset, y + yOffset, width, height);
                            roiManager("Add");
                        } 
                    }
                    
                    numberOfIteration = 80;
                    for (k = 1 ; k <= numberOfIteration; k++) {
                        // select a rosette, label it and save data
                        selectWindow("tray.png");
                        roiManager("Show All with labels");
                        
                        //ugly as fuck, but it works
                        if(k<=8) { k2 = k; nameOfPlant = "A" + k2; } else {
                          if(k<=16){ k2 = -8 + k; nameOfPlant = "B" + k2; } else {
                            if(k<=24) { k2 = -16 + k; nameOfPlant = "C" + k2; } else {
                              if(k<=32) { k2 = -24 + k;	nameOfPlant = "D" + k2; } else {
                                if(k<=40) { k2 = -32 + k; nameOfPlant = "E" + k2; } else {
                                  if(k<=48) { k2 = -40 + k; nameOfPlant = "F" + k2; } else {
                                    if(k<=56) { k2 = -48 + k; nameOfPlant = "G" + k2; } else {
                                      if(k<=64) { k2 = -56 + k; nameOfPlant = "H" + k2; } else {	
                                        if(k<=72) { k2 = -64 + k; nameOfPlant = "I" + k2; } else {	
                                          if(k<=80) { k2 = -72 + k; nameOfPlant = "J" + k2; }						
                                        }
                                      }
                                    }
                                  }
                                }
                              }
                            }
                          }
                        }
                        
                        ///create selection based on mask
                        selectWindow("mask.png");
                        roiManager("Select", k);
                        run("Duplicate...", "title=plantk2.png");
                        rename(nameOfPlant + "_" + images[j]);
                        run("8-bit");	
                        run("Canvas Size...", "width=width height=height position=Center");
                        run("Make Binary");
                        run("Create Selection");
                        run("Add to Manager"); 
                        selectWindow(nameOfPlant + "_" + images[j]); close();
                        
                        ///measure 
                        ///can add colour measures if needed
                        selectWindow("tray.png");
                        roiManager("Select", k);
                        run("Duplicate...", "title=plantk.png");
                        rename(nameOfPlant + "_" + images[j]);
                        run("Canvas Size...", "width=width height=height position=Center");
                        roiManager("Select", 81);
                        run("Set Measurements...", "area perimeter shape display redirect=None decimal=6");
                        run("Measure");							
                        nbr = nResults;
                        for (inc=0; inc<nbr; inc++) {
                            setResult("Solidity", inc, 0);
                            setResult("Tray_width", inc, width0);
                            setResult("Tray_height", inc, height0);				
                        }		
                        
                        ///save and reset
                        selectWindow(nameOfPlant + "_" + images[j]);
                        saveAs("png" , dir + list[i] + "Results/" + nameOfPlant + "_" + images[j] +  ".png");   
                        roiManager("Select", 81);
                        roiManager("Delete");
                        
                        pathContinued2 = dir + list[i] + "Results/" + "Morphological_data.csv";
                        if(File.exists(pathContinued2)) {
                            u = nResults;
                            lineseparator = "\n";
                            cellseparator = ",\t";
                            lines=split(File.openAsString(pathContinued2), lineseparator);
                            v = lines.length;	
                          
                            for (o=1; o<v; o++) {
                                items=split(lines[o], cellseparator);
                                setResult("Label", o + u - 1, items[1]);
                                setResult("Area", o + u - 1, items[2]);
                                setResult("Perim.", o + u - 1, items[3]);
                                setResult("Circ.", o + u - 1, items[4]);
                                setResult("AR", o + u - 1, items[5]);
                                setResult("Round", o + u - 1, items[6]);
                                setResult("Solidity", o + u - 1, items[7]);
                            }
                          
                          
                            updateResults();
                            saveAs("Results", dir + list[i] + "Results/" + "Morphological_data.csv");	
                            selectWindow("Results");
                            run("Close");
                        } else {
                            saveAs("Results", dir + list[i] + "Results/" + "Morphological_data.csv");
                            selectWindow("Results");
                            run("Close");
                        }
                    } //per plant forloop
                    
                    //close everything
                    setBatchMode(false);
                    selectWindow(nameOfPlant + "_" + images[j] + ".png"); close();
                    selectWindow("mask.png"); close();
                    selectWindow("tray.png"); close();
                    //purge ROI
                    for (k = numberOfIteration ; k >= 0; k--) {
                        roiManager("Select", k);
                        roiManager("Delete");
                    }
                    
            } //closes if image condition
        } //closes ID loop
	} //closes folder loop
}//closes macro 
                        
