# Supplementary material for: From root to shoot: quantifying nematode tolerance in Arabidopsis thaliana by high-throughput phenotyping of plant development
Source: J Exp Bot. 2023 Jul 11;74(18):5487–99. doi: 10.1093/jxb/erad266 (PMC10540735; doi:10.1093/jxb/erad266)
Supplement: erad266_suppl_Supplementary_Protocol_S2 [file erad266_suppl_supplementary_protocol_s2.zip]

Archive with 1 entries (1 files):
- jexbot310039-file003.py
