# Supplementary material for: From root to shoot: quantifying nematode tolerance in Arabidopsis thaliana by high-throughput phenotyping of plant development
Source: J Exp Bot. 2023 Jul 11;74(18):5487–99. doi: 10.1093/jxb/erad266 (PMC10540735; doi:10.1093/jxb/erad266)
Supplement: erad266_suppl_Supplementary_Protocol_S2 [file erad266_suppl_supplementary_protocol_s2.zip › jexbot310039-file003.py]

#!/usr/bin/env python3

""" Takes a traylayout file in csv format, retrieves the corresponding images and produces a gif based on all
timepoints of the same tray

Expected columns in the layout file:
Genotype,Tray,Location,....

Tray and Location should be in the second and third column. All othernames will be appended to the output name of the resulting
GIF file.

Tray is actually the id of the camera that took the pictures
Location is the Location of a single spot/plant on  said camera

Tray 1          Tray 2
|A1|B1|C..|     |A1|B2|C..|
|A2|B2|...|     |...
|A3|B3|...|
"""

import pandas as pd
import imageio.v2 as imageio
import logging

from glob import glob
from os import path
from sys import exit


# Variable definitions
TRAY_FILE  = "./Traylayout.csv"
CAM_FOLDER = "./Images"
OUT_DIR    = "./maker2_GIFs/"
logging.basicConfig(level=logging.INFO, format='%(asctime)s-%(levelname)s: %(message)s')


logging.info(f"Starting run with trayfile {TRAY_FILE} and picture folder {CAM_FOLDER}")


def get_all_picture_paths(folder):

    picture_dict = {} # Allows us to find images faster

    for image_path in glob(f"{folder}/*/*.png"):
         image_path_base = path.basename(image_path)

         image_path_basesplit = image_path_base.split("_")

         location = image_path_basesplit[0]
         tray = image_path_basesplit[-1].split(".")[0]

         if tray in picture_dict:
             if location in picture_dict[tray]:
                 picture_dict[tray][location].append(image_path)
             else:
                 picture_dict[tray][location] = [image_path]
         else:
             picture_dict[tray] = {location: [image_path]}

    return picture_dict

def format_pictures(pic_list):
    return sorted(pic_list)

def export_gif(pic_list_sorted, outfile):
    images = [imageio.imread(img) for img in pic_list_sorted]
    imageio.mimsave(outfile, images)

def process_trayfile(filename, picture_dict):
    with open(filename, encoding='utf-8-sig') as tray_layoutbuffer:
        header = tray_layoutbuffer.readline().strip().split(',')
        logging.info(f"traylayout header found: {header}")
        # header = Genotype,Tray,Location, .....

        for line in tray_layoutbuffer:
            line = line.strip().split(',')
            genotype = line[0]
            tray = line[1]
            location = line[2]

            pictures = picture_dict[tray][location]
            pictures_sort = format_pictures(pictures)

            output_path = OUT_DIR + "_".join(line) + ".gif"
            output_path = output_path.replace(" ", "")


            export_gif(pictures_sort, output_path)
            logging.info(f"Exported {output_path}")


if __name__ == "__main__":

    # Picture_dict has this layout picture_dict[tray][location]: [image_pats,...]
    picture_dict = get_all_picture_paths(CAM_FOLDER)
    try:
        assert len(picture_dict) > 0
    except AssertionError:
        logging.error(f"No pictures were loaded, make sure the picture path ({CAM_FOLDER}) is correct")
        exit(1)

    #### For the logging
    n_trays = len(picture_dict)
    n_locations = len(picture_dict[list(picture_dict.keys())[0]])
    logging.info(f"Picture filepaths loaded and organised. Found {n_trays} trays and {n_locations} locations per tray")
    ####
    ####
    try:
        process_trayfile(TRAY_FILE, picture_dict)
    except FileNotFoundError:
        logging.error(f"Tray file could not be found at path {TRAY_FILE}")
